# Supplementary material for: Contribution of next generation sequencing to the diagnosis of inborn errors of immunity in a pediatric cohort
Source: Front Immunol. 2025 Oct 20;16:1638544. doi: 10.3389/fimmu.2025.1638544 (PMC12580210; doi:10.3389/fimmu.2025.1638544)
Supplement: Supplementary file 1 [file Table1.xlsx]

## Sheet: Sheet1
TableS1 Curated list of new possible inborn errors of immunity candidate genes
A1BG
A1CF
A2M
AAGAB
ABCA13
ABCC2
ABCE1
ABI1
ABI2
ABI3
ABL1
ABL2
ABLIM1
ABR
ABRAXAS1
AC012254.2
ACAA1
ACACA
ACBD4
ACBD6
ACKR2
ACKR3
ACKR4
ACLY
ACOD1
ACOT12
ACOT8
ACP3
ACTG1
ACTN1
ACTN3
ACTR10
ACTR1B
ACTR2
ACTR3
ADAM10
ADAM15
ADAM33
ADAM8
ADAM9
ADAMDEC1
ADAMTS13
ADAMTSL4
ADAP2
ADAR
ADARB1
ADCY7
ADCYAP1
ADGRB1
ADGRE1
ADGRE2
ADGRE3
ADGRE5
ADGRG3
ADIPOQ
ADORA2B
ADRB2
AEN
AES
AFTPH
AGA
AGER
AGFG1
AGL
AGPAT2
AGPAT4
AGR2
AGR3
AGTRAP
AHCY
AHSG
AIF1
AIG1
AIM2
AIMP2
AKAP1
AKAP8
AKAP8L
AKIRIN2
AKT1
AKT2
ALAD
ALAS1
ALCAM
ALDH3B1
ALDH9A1
ALDOA
ALDOC
ALG10
ALG10B
ALG3
ALKBH3
ALMS1
ALOX15
ALOX5
ALPK1
AMBP
AMMECR1L
AMOTL2
AMPD3
ANG
ANK2
ANK3
ANKHD1
ANKRD17
ANKRD23
ANKRD29
ANKRD36
ANKRD46
ANKRD55
ANKS1A
ANKS6
ANO6
ANPEP
ANXA1
ANXA2
ANXA3
AOC1
AP1B1
AP1G1
AP1M1
AP1S3
AP2A2
AP2M1
AP3M1
APAF1
APBA2
APBB1IP
APC
APCS
APEH
APH1A
APLF
APLN
APOA1
APOA2
APOA4
APOBEC3A
APOBEC3B
APOBEC3C
APOBEC3F
APOBEC3G
APOBEC3H
APOBEC3
APOC4
APOC2
APOD
APOE
APOL2
APOL3
APP
APPBP2
APPL1
APPL2
APRT
AQP1
AQP3
AQP4
AQP6
AQP7
AR
ARAF
ARAP1
ARFIP2
ARG1
ARG2
ARGLU1
ARHGAP10
ARHGAP22
ARHGAP27
ARHGAP45
ARHGAP6
ARHGDIA
ARHGEF2
ARHGEF6
ARHGEF7
ARHGEF9
ARID5A
ARIH2
ARL13B
ARL16
ARL6IP1
ARL6IP4
ARL8A
ARMC7
ARMC8
ARNTL
ARPC1A
ARPC2
ARPC3
ARPC4
ARPC5
ARPP19
ARRB1
ARRB2
ARRDC1
ARRDC3
ARSA
ARSB
ASAH1
ASAP2
ASAP3
ASB9
ASCC1
ASCL3
ASGR2
ASMTL
ASPH
ASS1
ATAD3A
ATAD3B
ATAD5
ATF1
ATF3
ATG7
ATG9A
ATP11A
ATP11B
ATP13A2
ATP6V0A1
ATP6V0A2
ATP6V0C
ATP6V0D2
ATP6V1C2
ATP6V1D
ATP7A
ATP8A1
ATP8B4
ATPAF2
ATRIP
ATXN1
AURKA
AXIN1
AXIN2
AXL
AZGP1
AZU1
B4GALT1
BACH1
BAG6
BAHD1
BAIAP2
BAIAP2L2
BANF2
BANP
BAP1
BARD1
BARHL2
BATF
BATF3
BAX
BBOF1
BBS4
BCAR1
BCCIP
BCKDK
BCL11A
BCL2
BCL2L1
BCL2L13
BCL2L15
BCL2L2
BCL3
BCL6
BCL6B
BCR
BEGAIN
BEST2
BET1
BHLHB9
BHLHE40
BICD1
BID
BIK
BIN1
BIN2
BIRC2
BIRC3
BIVM
BLK
BLOC1S6
BLZF1
BMF
BMI1
BMP10
BMP6
BMPR1A
BMX
BNIP1
BNIP3
BOLA1
BOLA2
BOLA2B
BORCS6
BPI
BPIFA1
BPIFA2
BPIFB1
BPIFB2
BPIFB3
BRAP
BRAT1
BRD1
BRD4
BRD7
BRI3
BRICD5
BRK1
BRWD1
BSCL2
BSND
BST1
BST2
BTBD2
BTG1
BTLA
BTN1A1
BTN2A1
BTN2A2
BTN2A3P
BTN3A1
BTN3A2
BTN3A3
BTNL10
BTNL2
BTNL3
BTNL8
BTNL9
BTRC
BUB1B
BUB3
BYSL
C10orf35
C10orf62
C11orf68
C14orf119
C14orf180
C16orf58
C17orf62
C17orf99
C19orf12
C19orf54
C19orf57
C19orf66
C1D
C1GALT1
C1orf109
C1orf159
C1orf174
C1orf50
C1orf56
C1orf74
C1orf94
C1QBP
C1QL4
C1QTNF2
C1RL
C20orf85
C2CD2L
C2CD6
C3AR1
C4BPA
C4BPB
C4orf3
C4orf45
C5AR1
C5AR2
C8orf33
DSA2D
C9orf72
CA8
CABP2
CABP5
CACNA1F
CACNA1S
CACNB3
CACNG2
CACTIN
CADM1
CADPS
CALB1
CALCB
CALCOCO2
CALM1
CALM2
CALM3
CALML5
CAMK2A
CAMK2B
CAMK2D
CAMK2G
CAMK4
CAMLG
CAMP
CAND1
CANT1
CANX
CAP1
CAP2
CAPN1
CAPZA1
CAPZA2
CARD10
CARD19
CARHSP1
CASP1
CASP3
CASP4
CASP7
CASP9
CAT
CATSPER1
CBFB
CBL
CBLB
CBLC
CBX8
CCDC106
CCDC107
CCDC120
CCDC125
CCDC13
CCDC136
CCDC155
CCDC167
CCDC172
CCDC184
CCDC185
CCDC196
CCDC33
CCDC36
CCDC50
CCDC57
CCDC85B
CCDC87
CCDC88B
CCDC94
CCHCR1
CCL1
CCL11
CCL13
CCL14
CCL15
CCL16
CCL17
CCL18
CCL19
CCL2
CCL20
CCL21
CCL22
CCL23
CCL24
CCL25
CCL26
CCL27
CCL28
CCL3
CCL3L1
CCL4
CCL4L1
CCL4L2
CCL5
CCL8
CCNA1
CCNC
CCNDBP1
CCNH
CCNJL
CCNK
CCNL1
CCR1
CCR10
CCR2
CCR3
CCR4
CCR5
CCR6
CCR7
CCR8
CCR9
CCRL2
CCT2
CCT5
CCT8
CD14
CD160
CD164
CD177
CD180
CD1A
CD1B
CD1C
CD1D
CD1E
CD2
CD200
CD200R1
CD209
CD22
CD226
CD24
CD244
CD247
CD274
CD276
CD28
CD300A
CD300C
CD300LB
CD300LD
CD300LF
CD300LG
CD302
CD33
CD34
CD36
CD38
CD4
CD44
CD47
CD48
CD5
CD53
CD58
CD5L
CD6
CD63
CD68
CD7
CD72
CD74
CD80
CD82
CD83
CD84
CD86
CD8B
CD8B2
CD93
CD96
CD99
CDA
CDC14A
CDC23
CDC37
CDC42
CDC42EP1
CDC42EP2
CDC42EP4
CDC5L
CDC7
CDCA7L
CDCA8
CDH17
CDIP1
CDIPT
CDK1
CDK13
CDK16
CDK18
CDK2
CDK2AP1
CDKAL1
CDKL3
CDKN1A
CDKN2C
CDKN2D
CDR2L
CDS2
CEACAM1
CEACAM3
CEACAM6
CEACAM8
CEBPA
CEBPB
CEBPG
CENPE
CENPJ
CENPP
CENPX
CEP19
CEP290
CEP44
CEP57L1
CEP63
CEP70
CEP76
CERCAM
CERS4
CERT1
CETN3
CFAP206
CFAP58
CFHR4
CFHR5
CFL1
CFL2
CFLAR
CGAS
CGGBP1
CGRRF1
CHAF1A
CHAMP1
CHCHD2
CHCHD3
CHD3
CHD7
CHGA
CHI3L1
CHIC2
CHID1
CHIT1
CHMP2A
CHRNB4
CHST4
CHUK
CIB3
CIDEB
CINP
CISH
CITED1
CKAP4
CKS1B
CLC
CLCA4
CLCF1
CLDN1
CLDN19
CLDN2
CLDN22
CLDN5
CLDN7
CLEC10A
CLEC12A
CLEC12B
CLEC2A
CLEC2B
CLEC2D
CLEC4A
CLEC4C
CLEC4D
CLEC4E
CLEC4G
CLEC4M
CLEC5A
CLEC6A
CLEC7A
CLIP1
CLIP3
CLK2
CLN6
CLNK
CLOCK
CLTA
CLTC
CLU
CMKLR1
CMTM3
CMTM5
CMTM6
CMTM7
CNIH1
CNIH3
CNN2
CNOT4
CNOT7
CNPY3
CNR1
CNR2
CNRIP1
CNTF
COCH
COG6
COIL
COL17A1
COL1A1
COL1A2
COL20A1
COL2A1
COL3A1
COL4A5
COL8A1
COLEC10
COLEC12
COLEC11
COMMD1
COMMD3
COMMD9
COPB1
COPB2
COPE
COPS2
COPS3
COPS4
COPS5
COPS7A
COTL1
COX20
CPB2
CPLX2
CPLX4
CPN1
CPN2
CPNE1
CPNE2
CPNE3
CPNE7
CPPED1
CPSF1
CR1
CR1L
CR2
CRACR2A
CRACR2B
CRB3
CRCP
CRCT1
CREB1
CREB3
CREB3L1
CREBBP
CREG1
CRHR1
CRIP1
CRISP3
CRISPLD2
CRK
CRKL
CRP
CRTAM
CRYZL1
CSE1L
CSF1
CSF1R
CSF2
CSF3
CSK
CSNK1D
CSNK2A1
CSNK2B
CST3
CST7
CST9
CST9L
CST9LP1
CSTB
CSTF2
CTBP1
CTBP2
CTDSP1
CTNNA3
CTNNBIP1
CTPS2
CTSA
CTSB
CTSD
CTSG
CTSH
CTSK
CTSL
CTSS
CTSV
CTSW
CTSZ
CTTN
CTXN3
CUEDC1
CUEDC2
CUL1
CUL7
CUL9
CWF19L2
CX3CL1
CX3CR1
CXADR
CXCL1
CXCL10
CXCL11
CXCL12
CXCL13
CXCL14
CXCL16
CXCL2
CXCL3
CXCL5
CXCL6
CXCL8
CXCL9
CXCR1
CXCR2
CXCR3
CXCR5
CXCR6
CXorf66
CXXC1
CYB561
CYB561A3
CYB561D2
CYB5B
CYB5R2
CYB5R3
CYFIP1
CYFIP2
CYLD
CYP11B1
CYP27B1
CYP4F2
CYRIB
CYSLTR1
CYSLTR2
CYSRT1
CYSTM1
CYTH1
DAAM2
DAB2
DAB2IP
DAP3
DAPK1
DAPK3
DAXX
DAZAP2
DBN1
DBNL
DCAF1
DCD
DCST1
DCX
DDX60
DDAH2
DDB1
DDHD1
DDIT3
DDIT4L
DDN
DDOST
DDX1
DDX19B
DDX21
DDX3X
DDX58
DDX6
DEFA1
DEFA3
DEFA4
DEFA5
DEFA6
DEFB1
DEFB103A
DEFB104A
DEFB105A
DEFB106A
DEFB107A
DEFB108A
DEFB108B
DEFB110
DEFB112
DEFB113
DEFB114
DEFB115
DEFB116
DEFB118
DEFB119
DEFB121
DEFB123
DEFB124
DEFB125
DEFB126
DEFB127
DEFB128
DEFB131A
DEFB131B
DEFB132
DEFB133
DEFB134
DEFB135
DEFB4A
DEGS1
DENND1B
DENND2A
DEPDC5
DERA
DGAT1
DGKZ
DHPS
DHX36
DHX40
DHX58
DHX9
DIABLO
DIAPH1
DISC1
DLG1
DLL1
DMBT1
DMC1
DMRT3
DNAJA1
DNAJA2
DNAJC13
DNAJC3
DNAJC30
DNAJC5
DNASE1
DNASE1L1
DNMT3L
DNTT
DOCK1
DOCK10
DOCK11
DOK2
DOK3
DOK4
DOLK
DPP7
DPP8
DRD2
DSC1
DSN1
DSP
DSTN
DTNA
DTX3L
DUPD1
DUSP10
DUSP13
DUSP19
DUSP22
DUSP23
DUSP3
DVL2
DVL3
DWORF
DYNC1H1
DYNC1LI1
DYNLL1
DYNLL2
DYNLT1
DYRK2
DYSF
E2F1
E4F1
EBI3
EBP
ECH1
ECHS1
ECM1
ECSIT
EDA
EDA2R
EDDM3B
EDN1
EEF1A1
EEF2
EFEMP2
EFHC1
EFHC2
EGFR
EGLN3
EGR1
EHHADH
EIF1AD
EIF2AK2
EIF2AK4
EIF2B1
EIF2B2
EIF2B3
EIF2B4
EIF2B5
EIF3A
EIF3D
EIF3F
EIF4A3
EIF4E2
EIF4EBP1
EIF4ENIF1
EIF4G1
EIF5A
EIF5A2
ELF1
ELF2
ELF4
ELK1
ELL
ELMO1
ELMO2
ELOA
ELOVL4
ELP2
EMC6
EMD
EML2
EMP1
EMP2
EMP3
EMSY
ENC1
ENDOU
ENKD1
ENO1
ENPP1
ENPP2
ENPP3
ENPP4
ENPP7
ENTPD3
EOMES
EP300
EPHA2
EPHA4
EPHB6
EPM2AIP1
EPN2
EPOR
EPPIN
EPRS1
EPS8L1
EPX
EPYC
ERAP1
ERAP2
ERBB2
ERBB3
ERBB4
ERBIN
ERCC1
ERCC2
ERCC3
EREG
ERG28
ERGIC3
ERMAP
ERMP1
ERP44
ERVFRD-1
ESR1
ESRRA
ESRRG
ETS1
EVL
EWSR1
EXO1
EXOC5
EXOSC1
EXOSC3
EXOSC4
EXOSC5
EXOSC6
EXOSC8
EXOSC9
EZR
F11R
F12
F2
F2RL1
FA2H
FAAP20
FABP5
FAF1
FAF2
FAM105A
FAM109A
FAM110A
FAM117B
FAM124A
FAM124B
FAM161A
FAM161B
FAM166B
FAM168A
FAM173A
FAM174A
FAM177A1
FAM196A
FAM208B
FAM209A
FAM210B
FAM214B
FAM217B
FAM25A
FAM25C
FAM25G
FAM26F
FAM3A
FAM3C
FAM46B
FAM50B
FAM9B
FANCG
FARS2
FAS
FASLG
FASTK
FATE1
FAXDC2
FBXL12
FBXL18
FBXL7
FBXO25
FBXO38
FBXW11
FCAMR
FCAR
FCER1A
FCER1G
FCER2
FCGR1A
FCGR1B
FCGR2A
FCGR2B
FCGR2C
FCGR3B
FCGRT
FCN1
FCN2
FCRL2
FCRL3
FCRL4
FCRLB
FDFT1
FEN1
FER
FER1L5
FES
FFAR2
FFAR3
FGA
FGB
FGF12
FGFR1
FGL1
FGL2
FGR
FHL2
FHL3
FHL5
FIS1
FKBP1A
FKBP1B
FKBP6
FKBP7
FKBP8
FLAD1
FLG2
FLNA
FLNB
FLT1
FLT3
FLT4
FN1
FNDC11
FNDC3B
FNDC9
FOLR3
FOS
FOSB
FOSL2
FOXD4L1
FOXF1
FOXJ1
FOXO3
FOXO4
FOXP1
FPR2
FPR3
FRK
FRMD3
FRMD6
FRMD8
FRMPD3
FSBP
FSD2
FSTL1
FTH1
FTL
FTO
FUCA1
FUCA2
FUNDC2
FUT11
FUT7
FXYD3
FXYD6
FYB1
FYB2
FYN
FZD5
G3BP1
G3BP2
GAA
GAB1
GAB2
GABARAP
GADD45G
GADD45GIP1
GALNS
GALNT15
GALNT2
GALP
GAPDH
GAPT
GAS6
GAS8
GATA1
GATA3
GBF1
GBP1
GBP2
GBP3
GBP4
GBP5
GBP6
GBP7
GCA
GCC1
GCH1
GCNT3
GCSAM
GCSAML
GDAP1
GDI2
GEM
GEMIN2
GEMIN4
GGH
GGN
GHDC
GHR
GIMAP1
GIMAP5
GINS2
GIPC2
GIT2
GJA4
GJA5
GJA8
GJB1
GJB3
GJB5
GKAP1
GKN1
GLIPR1
GLA
GLB1
GLIS3
GLP1R
GLRX3
GLYCAM1
GLYCTK
GM2A
GMCL1
GMEB2
GMFG
GNE
GNL1
GNL3
GNLY
GNPNAT1
GNS
GOLGA2
GOLGA6A
GOLGA6L9
GOLGA7
GOLGA8F
GOLM1
GOLT1A
GORAB
GOSR2
GP2
GPER1
GPI
GPKOW
GPLD1
GPR101
GPR151
GPR152
GPR17
GPR183
GPR31
GPR32
GPR32P1
GPR33
GPR37L1
GPR42
GPR65
GPR84
GPRC5B
GPRC5D
GPS2
GPX1
GPX8
GRAP
GRAP2
GRB2
GRB7
GRIP1
GRK4
GRM2
GRN
GSC2
GSDMD
GSK3B
GSN
GSTCD
GSTP1
GTF2H1
GTPBP1
GTSF1L
GUCD1
GUSB
GYG1
GYG2
GYPA
GZMA
GZMB
GZMM
H1F0
H2BC11
H2BC12
H2BC21
H2BS1
H7C3V1
HACD1
HACD2
HACD4
HAMP
HAND1
HAPLN2
HAT1
HAUS1
HBB
HBZ
HCK
HCLS1
HCST
HDAC7
HDDC2
HDHD3
HEBP2
HEMGN
HERC5
HES1
HESX1
HEXB
HEXIM1
HEXIM2
HFE
HGS
HGSNATHHEXHHLA2HIBADH
HIF1AN
HIP1
HIPK1
HIPK2
HIPK3
HIST1H3A
HIST1H3B
HIST1H3C
HIST1H3D
HIST1H3E
HIST1H3F
HIST1H3G
HIST1H3H
HIST1H3I
HIST1H3J
HIST3H3
HIVEP1
HK1
HK3
HLA-A
HLA-B
HLA-C
HLA-DMA
HLA-DMB
HLA-DOA
HLA-DOB
HLA-DPA1
HLA-DPB1
HLA-DQA1
HLA-DQA2
HLA-DQB1
HLA-DQB2
HLA-DRA
HLA-DRB1
HLA-DRB3
HLA-DRB4
HLA-DRB5
HLA-E
HLA-F
HLA-G
HLA-H
HLX
HMBOX1
HMCES
HMG20A
HMGA2
HMGB1
HMGB1P1
HMGB2
HMGB3
HMGB4
HMGN2
HMHB1
HMOX1
HMOX2
HMSD
HNRNPA1
HNRNPA2B1
HNRNPC
HNRNPF
HNRNPK
HNRNPLL
HOMER3
HOMEZ
HOOK2
HOXA1
HOXB5
HOXD4
HP
HPCA
HPRT1
HPSE
HPXHRAS
HRG
HRH2
HRNR
HSD17B13
HSD17B14
HSF2BP
HSP90AA1
HSP90AB1
HSP90B1
HSPA1A
HSPA1B
HSPA1L
HSPA5
HSPA6
HSPA8
HSPA9
HSPB1
HSPB11
HSPB7
HSPD1
HTATIP2
HTN1
HTN3
HTRA2
HTT
HUS1
HUWE1
HVCN1
ICAM1
ICAM2
ICAM3
ICAM4
ICAM5
ICMT
ID1
ID2
ID3
IDH1
IDO1
IER3
IER3IP1
IFI16
IFI27
IFI30
IFI35
IFI44
IFI44L
IFI6
IFIT1
IFIT2
IFIT3
IFIT5
IFITM1
IFITM2
IFITM3
IFNA1
IFNA10
IFNA14
IFNA16
IFNA17
IFNA2
IFNA21
IFNA4
IFNA5
IFNA6
IFNA7
IFNA8
IFNB1
IFNE
IFNK
IFNL2
IFNL3
IFNL4
IFNLR1
IFNW1
IFT20
IGF1R
IGF2R
IGFBP3
IGHA2
IGHD
IGHD1-1
IGHE
IGHG1
IGHG2
IGHG3
IGHG4
IGHJ1
IGHV1-18
IGHV1-2
IGHV1-24
IGHV1-3
IGHV1-45
IGHV1-46
IGHV1-58
IGHV1-69
IGHV1-69-2
IGHV1-69D
IGHV1-8
IGHV1OR21-1
IGHV2-26
IGHV2-5
IGHV2-70
IGHV2-70D
IGHV3-11
IGHV3-13
IGHV3-15
IGHV3-16
IGHV3-20
IGHV3-21
IGHV3-23
IGHV3-30
IGHV3-30-5
IGHV3-33
IGHV3-35
IGHV3-38
IGHV3-43
IGHV3-43D
IGHV3-48
IGHV3-53
IGHV3-64
IGHV3-64D
IGHV3-66
IGHV3-7
IGHV3-72
IGHV3-73
IGHV3-74
IGHV3-9
IGHV3OR16-9
IGHV40R15-8
IGHV4-28
IGHV4-30-2
IGHV4-30-4
IGHV4-31
IGHV4-34
IGHV4-38-2
IGHV4-4
IGHV4-59
IGHV4-61
IGHV5-10-1
IGHV5-51
IGHV6-1
IGHV7-4-1
IGHV7-81
IGKV3D-11
IGKJ1
IGKV1-12
IGKV1-13
IGKV1-16
IGKV1-17
IGKV1-27
IGKV1-33
IGKV1-37
IGKV1-39
IGKV1-5
IGKV1-6
IGKV1-8
IGKV1-9
IGKV1D-12
IGKV1D-13
IGKV1D-16
IGKV1D-17
IGKV1D-33
IGKV1D-37
IGKV1D-39
IGKV1D-42
IGKV1D-43
IGKV1D-8
IGKV1OR2-108
IGKV2-24
IGKV2-28
IGKV2-29
IGKV2-30
IGKV2-40
IGKV2D-24
IGKV2D-26
IGKV2D-28
IGKV2D-29
IGKV2D-30
IGKV2D-40
IGKV3-11
IGKV3-15
IGKV3-20
IGKV3-7
IGKV3D-15
IGKV3D-20
IGKV4-1
IGKV5-2
IGKV6-21
IGKV6D-21
IGKV6D-41
IGLC1
IGLC2
IGLC3
IGLC6
IGLC7
IGLJ1
IGLL5
IGLV10-54
IGLV11-55
IGLV1-36
IGLV1-40
IGLV1-44
IGLV1-47
IGLV1-50
IGLV1-51
IGLV2-11
IGLV2-14
IGLV2-18
IGLV2-23
IGLV2-33
IGLV2-8
IGLV3-1
IGLV3-10
IGLV3-12
IGLV3-16
IGLV3-19
IGLV3-21
IGLV3-22
IGLV3-25
IGLV3-27
IGLV3-32
IGLV3-9
IGLV4-3
IGLV4-60
IGLV4-69
IGLV5-37
IGLV5-39
IGLV5-48
IGLV5-52
IGLV6-57
IGLV7-43
IGLV7-46
IGLV8-61
IGLV9-49
IGSF6
IKBKE
IKZF3
IKZF4
IKZF5
IL12A
IL13
IL13RA2
IL15
IL16
IL-16
IL17A
IL17B
IL18
IL18R1
IL18RAP
IL19
IL1A
IL1B
IL1F10
IL1R2
IL1RAP
IL1RL1
IL1RL2
IL2
IL20RB
IL22RA1
IL22RA2
IL23A
IL24
IL25
IL27
IL27RA
IL3
IL31RA
IL32
IL33
IL34
IL36A
IL36B
IL36G
IL37
IL3RA
IL4
IL4R
IL5
IL5RA
IL7
IL9
ILF2
IL1R1
ILRUN
IMPDH1
IMPDH2
INAVA
INCA1
ING4
INO80B
INPP1
INPP5D
INS
INSIG2
INSR
INTS2
IP6K2
IP6K3
IPO7
IQGAP1
IQGAP2
IQUB
IRAG2
IRAK1BP1
IRAK2
IRAK3
IRF1
IRF2
IRF5
IRF6
IRGM
IRS1
IRS2
ISCU
ISG20
IST1
ITFG2
ITGA2B
ITGA4
ITGAD
ITGAL
ITGAM
ITGAV
ITGAX
ITGB1
ITGB1BP1
ITGB7
ITLN1
ITM2A
ITPR1
ITSN1
ITSN2
JAC1
JAK2
JAK2
JAM3
JAML
JCHAIN
JSRP1
JUN
JUNB
JUND
JUP
KAAG1
KANK2
KARS
KARS1
KAT2B
KAT5
KAT8
KATNBL1
KCMF1
KCNA1
KCNAB2
KCNF1
KCNIP1
KCNIP3
KCNN3
KCNN4
KCTD17
KCTD6
KCTD7
KCTD9
KDELR1
KDM1A
KDM4D
KDM6B
KEAP1
KEL
KHDRBS1
KHDRBS2
KHDRBS3
KIAA0100
KIAA0408
KIAA1324
KIAA1328
KIAA1644
KIF16B
KIF3A
KIF5B
KIF9
KIFAP3
KIFC3
KIR2DL1
KIR2DL2
KIR2DL3
KIR2DL4
KIR2DS1
KIR2DS2
KIR2DS4
KIR2DS5
KIR3DL1
KIR3DL2
KIR3DL3
KIR3DS1
KIT
KLC3
KLF15KLHL12
KLHL2
KLHL32
KLHL38
KLHL40
KLHL42
KLHL6
KLK3
KLK5
KLK7
KLRB1
KLRC1
KLRC2
KLRD1
KLRF1
KLRF2
KLRG1
KLRK1
KMT5B
KMT5C
KPNA1
KPNA2
KPNA3
KPNA5
KPNA6
KPNB1
KPRP
KRT1
KRT15
KRT16
KRT18
KRT19
KRT31
KRT34
KRT40
KRT6A
KRT75
KRT8
KRTAP10-1
KRTAP10-5
KRTAP10-6
KRTAP10-7
KRTAP10-8
KRTAP10-9
KRTAP1-1
KRTAP11-1
KRTAP12-2
KRTAP12-3
KRTAP1-3
KRTAP13-2
KRTAP13-3
KRTAP13-4
KRTAP15-1
KRTAP17-1
KRTAP19-6
KRTAP21-2
KRTAP2-3
KRTAP2-4
KRTAP3-1
KRTAP3-3
KRTAP4-1
KRTAP4-11
KRTAP4-12
KRTAP4-2
KRTAP5-7
KRTAP5-9
KRTAP6-1
KRTAP6-2
KRTAP6-3
KRTAP7-1
KRTAP8-1
KRTAP9-2
KRTAP9-3
KRTAP9-4
KTN1
KXD1
KYNU
L3MBTL1
L3MBTL2
L3MBTL3
LACC1
LAG3
LAIR1
LAIR2
LAMA4
LAMB1
LAMP1
LAMP2
LAMP3
LAMTOR1
LAMTOR3
LAP3
LAPTM4B
LAPTM5
LASP1
LAT2
LATS2
LAX1
LBP
LBR
LCE1A
LCE1C
LCE1D
LCE1F
LCE2B
LCE2D
LCE3A
LCE3B
LCE3D
LCE4A
LCE5A
LCN2
LCP1
LCP2
LDHC
LDLRAD1
LDLRAP1
LDOC1
LEAP2
LEF1
LELP1
LEMD1
LENG1
LENG8
LEP
LEPROTL1
LEUTX
LFNG
LGALS1
LGALS14
LGALS3
LGALS9
LGR4
LHFPL1
LHFPL5
LHX3
LHX4
LHX8
LIF
LILRA1
LILRA2
LILRA3
LILRA4
LILRA5
LILRA6
LILRB1
LILRB2
LILRB3
LILRB4
LILRB5
LIME1
LIMK1
LIN37
LITAF
LMCD1
LMO1
LMO2
LMO3
LMO4
LMX1A
LNPEP
LNX1
LNX2
LONRF1
LOXL3
LPAR2LPAR3
LPCAT1
LPXN
LRCH1
LRCH3
LRG1
LRP1
LRP8
LRR1
LRRC18
LRRC7
LSM1
[truncated: 1,939 more rows]
