# Supplementary material for: Contribution of next generation sequencing to the diagnosis of inborn errors of immunity in a pediatric cohort
Source: Front Immunol. 2025 Oct 20;16:1638544. doi: 10.3389/fimmu.2025.1638544 (PMC12580210; doi:10.3389/fimmu.2025.1638544)
Supplement: Supplementary file 2 [file Table2.xlsx]

## Sheet: Sheet1
TableS2 Details of the 157 patients in the cohort.
Sample_no	Sex	Age	Sample	NGS target	Suspected disease	IUIS classification of suspected disease	Molecular diagnosis	Disease according to the molecular results and the IUIS classification	IUIS classification of molecular diagnosis	OMIM number	Mode of inheritance	Symbol	Exon	Intron	Genotype	Location (GRCh38)	HGVSc	HGVSp	Consequence	Comments	At least 2 JMF signs	Analysed with curated new candidate gene list	Analysed WES	Total aligned reads	Percent aligned reads	Total aligned bases	Percent aligned bases	Percent Q30 bases	Mean target coverage depth	Percent target coverage at 10X	Percent target coverage at 20X	Percent target coverage at 50X
31	M	13y	Blood EDTA	WES	Hyper IgE syndrome	2.5		Unresolved	Unresolved												Yes	No	No	58664267	76.89	6982071540	72.38	75.84	67	91.4996	82.4205	54.0727
33	M		Blood EDTA	WES	ALPS, or hypereosinophilic syndrome	Undefined	YES	STAT3 GOF	4.3	615952	AD GOF	STAT3	10/24	-	Het (AD)	17:42333680-42333680	ENST00000264657.10:c.1042A>G	ENSP00000264657.4:p.Lys348Glu	missense_variant		Yes	NA	NA	55746792	77.54	6618955149	73.01	76.46	65.4	91.2247	82.1942	53.3544
34	M		Blood EDTA	TSO	Hyper IgE syndrome	2.5		Unresolved	Unresolved												No (limited info)	No	No	49239259	94.12	6920863255	93.14	77.98	168.2	99.1586	98.2454	93.4756
35	M		Blood EDTA	TSO	Unspecified IEI	Undefined		Unresolved	Unresolved												No (limited info)	No	No	36118141	94.64	5058506655	93.81	79.28	127.2	98.6944	96.8457	88.5464
36	F		Blood EDTA	TSO	Hyper IgE syndrome	2.5		Unresolved	Unresolved												No (limited info)	No	No	41163511	94.86	5670589447	93.97	79.32	154	98.4878	97.0635	91.0613
41	F		Blood EDTA	TSO	Hyper IgE syndrome	2.5		Unresolved	Unresolved												No (limited info)	No	No	56393125	94.5	7946335126	93.59	78.67	190.7	98.8846	98.0585	94.3183
42	M		Blood EDTA	TSO	Hyper IgE syndrome	2.5		Unresolved	Unresolved												No (limited info)	No	No	41372726	94.41	5833773169	93.48	78.67	142	99.1585	97.9654	91.7223
43	F		Blood EDTA	WES	SCID, neutropenia, or ataxia-telangiectasia	Undefined		Unresolved	Unresolved												No (limited info)	No	No	103601534	95.05	13208624516	94.35	82.1	99.1	95.4085	90.3869	71.7208
44	M		Blood EDTA	WES	Hyper IgE syndrome, another unspecified IEI, or ichthyosis vulgaris	Undefined		Unresolved	Unresolved												No (limited info)	No	No	153950890	94.93	20391377467	94.12	81.29	157.8	97.5334	94.8234	84.5176
51	M		Blood EDTA	WES	Neutropenia, hypogammaglobulinemia, or hyper IgM syndrome	Undefined		Unresolved	Unresolved												No (limited info)	No	No	190376163	94.54	23398502361	93.58	83.12	191.2	97.5037	95.0665	86.8792
52	M		Blood EDTA	WES	Wiskott-Aldrich syndrome	2.1	YES	Wiskott–Aldrich syndrome (WAS LOF)	2.1	301000	XL	WAS	2/12	-	Hem (XL)	X:48684395-48684395	ENST00000376701.5:c.245C>T	ENSP00000365891.4:p.Ser82Phe	missense_variant		Yes	NA	NA	226621625	94.69	27884088696	93.82	83.72	232.5	98.0109	96.1385	89.9494
54	M	08y	Blood EDTA	WES	ALPS (defects in FAS or FASL), or another IEI	Undefined		Unresolved	Unresolved												Yes	Yes	Yes	202771595	94.39	23963437885	93.48	84.56	209.1	97.7806	95.7456	89.0273
65	F		Blood EDTA	WES	Neutropenia	5.1		Unresolved	Unresolved												No (limited info)	Yes	Yes	124884636	94.99	15312104467	94.42	83.69	124.7	97.4562	94.8633	83.8494
66	F		Blood EDTA	TSO	ALPS	4		Unresolved	Unresolved												No (limited info)	No	No	38659719	94.54	5347004707	93.67	79.27	135.3	98.0938	96.2165	88.6601
77	F		Blood EDTA	WES	Hyper IgE syndrome, or CID	Undefined		Unresolved	Unresolved												Yes	Yes	Yes	92945760	90.99	11328317685	88.97	76	110.6	96.432	92.677	77.797
79	M		Bone marrow	TSO	Omenn syndrome, or hypereosinofilic syndrome	Undefined		Unresolved	Unresolved												No (limited info)	No	No	24097731	94.82	3323159091	93.94	80.12	89.7	97.7809	94.6206	79.4552
85	F	17y 08m	Blood EDTA	WES	Griscelli syndrome type 3	4.2		Unresolved	Unresolved												Yes	Yes	Yes	54418817	91.24	5685665619	89.2	78.74	53.8	91.4753	81.0738	47.5118
87	M	00y 10m	Blood EDTA	WES	SCID	1		Unresolved	Unresolved												Yes	Yes	Yes	81427951	92.89	10349314120	91.24	76.71	108.9	96.1776	92.0323	76.0325
88	M	17y	Blood EDTA	WES	ALPS, due to defects in FAS or FASL	4.6		Unresolved	Unresolved												Yes	Yes	Yes	87690081	90.44	10590032812	88.44	76.11	101.8	96.2986	91.8784	74.4792
89	F	00y 05m	Blood EDTA	WES	SCID	1		Unresolved	Unresolved												Yes	Yes	Yes	97187403	90.58	12020432715	88.61	76.03	113.4	96.9373	93.5191	79.0154
93	F	06y	Blood EDTA	WES	Hyper IgE syndrome	2.5		Unresolved	Unresolved												Yes	Yes	Yes	84376911	91.25	10594445754	89.23	75.58	102.6	96.1927	91.9294	74.6632
108	F	04y	Blood EDTA	WES	Roifman-Chitayat syndrome	Undefined	YES	Acute liver failure due to NBAS deficiency	6.8	614800	AR	NBAS	-	14/51	Hom (AR)	2:15474325-15474325	ENST00000281513.10:c.1342-1G>C	-	splice_acceptor_variant		Yes	NA	NA	108820219	90.37	12551224643	88.19	76.29	122.5	96.5394	93.0429	80.3894
122	M		Blood EDTA	WES	Unspecified IEI	Undefined		Unresolved	Unresolved												No (limited info)	Yes	Yes	90136704	91.33	11231432490	89.27	75.99	103.9	96.6535	92.5963	75.8904
131	F	00y 09m	Blood EDTA	WES	SCID	1		Unresolved	Unresolved												Yes	Yes	Yes	118091176	92.12	14354732523	90.28	76.98	148.3	96.9662	94.1836	84.116
133	M	10y	Blood EDTA	WES	APECED	4.4		Unresolved	Unresolved												Yes	Yes	Yes	142285034	93.89	18465905644	93.02	82.2	172.2	97.9284	96.0354	88.925
137	F	10y 08m	Blood EDTA	WES	Hyper IgE syndrome, hypereosinophilia, or another IEI	Undefined		Unresolved	Unresolved												Yes	Yes	Yes	120417631	91.16	15017129451	89.15	76.3	137.5	97.6646	95.1608	84.4516
138	M	04y	Blood EDTA	WES	Hyper IgE syndrome, or autoinflammatory disorders	Undefined		Unresolved	Unresolved												Yes	Yes	Yes	116435352	90.95	14898882657	88.98	75.15	135.1	97.8197	95.2661	84.281
139	M	00y 02m	Blood EDTA	WES	Neutropenia	5.1	YES	Elastase deficiency (severe congenital neutropenia [SCN] 1)	5.1	202700	AD	ELANE	5/5	-	Het (AD)	19:856035-856036	ENST00000263621.2:c.678del	ENSP00000263621.1:p.Leu227SerfsTer13	frameshift_variant		Yes	NA	NA	78642797	90.91	9583582344	88.84	76.36	87.5	95.3074	89.726	68.3406
144	M	17y	Buccal swab	WES	Mendelian susceptibility to mycobacterial disease	6.1		Unresolved	Unresolved												Yes	Yes	Yes	58974028	85.77	7357459359	84.47	76.77	80.8	94.4474	88.187	64.8477
145	F	16y	Buccal swab	WES	Mendelian susceptibility to mycobacterial disease	6.1		Unresolved	Unresolved												Yes	No	No	93883974	92.12	11000900621	90.19	77.45	122.3	95.9997	92.2487	79.1118
148	F	05y	Blood EDTA	WES	HLH, or CID	Undefined		Unresolved	Unresolved												Yes	No	No	115873862	93.8	14953296421	92.88	82.27	132.3	97.0652	94.0951	82.8424
150	F	03y 07m	Buccal rinse	WES	IL-10R deficiency	4.5		Unresolved	Unresolved												No (limited info)	Yes	Yes	84775524	93.03	11153284632	92.61	89.45	99.9	96.266	92.1391	75.6237
151	M	01y	Buccal swab	WES	HLH, SCID, or another IEI	Undefined	YES	MASP2 deficiency	8	613791	AR	MASP2	9/11	-	Het com (AR)	1:11030783-11030783	ENST00000400897.8:c.1187G>A	ENSP00000383690.3:p.Cys396Tyr	missense_variant		Yes	Yes	NA	123022154	93.18	15467463695	92.3	82.33	148.2	97.6426	95.0696	85.4693
151							YES					MASP2	5/11	-		1:11043364-11043364	ENST00000400897.8:c.716C>G	ENSP00000383690.3:p.Thr239Ser	missense_variant
152	F	11y	Blood EDTA	WES	DiGeorge syndrome, SCID, or CID	Undefined		Unresolved	Unresolved												Yes	No	No	86301218	94.87	10902357557	94.52	89.7	107.6	96.2963	92.4391	77.7222
191	M	01y	Blood EDTA	WES	SCID, or CVID	Undefined	YES	MHC class II deficiency group B	1.3	620815	AR	RFXANK	7/10	-	Hom (AR)	19:19198137-19198137	ENST00000303088.9:c.469C>T	ENSP00000305071.2:p.Arg157Ter	stop_gained		Yes	NA	NA	86935889	95.25	11205293161	94.89	89.93	105	95.9637	91.4655	74.7903
192	M	01y 08m	Blood EDTA	TSO	Griscelli syndrome type 2	4.2	YES	Menkes disease	Non-IEI	309400	XL	ATP7A	8/23	-	Hem (XL)	X:78011239-78011239	ENST00000341514.11:c.1933C>T	ENSP00000345728.6:p.Arg645Ter	stop_gained		No	NA	NA	42888985	96.93	6110371438	96.17	84.86	162.2	99.1012	98.2193	92.8348
219	M	00y 10m	Blood EDTA	TSO	IL-10R deficiency	4.5		Unresolved	Unresolved												Yes	No	No	28439460	96.4	3993694369	95.59	84.49	108.5	98.6833	96.7315	83.546
220	M	00y 07m	Blood EDTA	WES	Neutropenia	5.1	YES	Elastase deficiency (severe congenital neutropenia [SCN] 1)	5.1	202700	AD	ELANE	4/5	-	Het (AD)	19:855658-855664	ENST00000263621.2:c.466_471del	ENSP00000263621.1:p.Trp156_Gly157del	inframe_deletion		Yes	NA	NA	95244795	90.85	10408901425	89.36	84.85	92.1	94.9251	89.6813	70.8976
222	M		Blood EDTA	WES	Neutropenia	5.1	YES	Elastase deficiency (severe congenital neutropenia [SCN] 1)	5.1	202700	AD	ELANE	5/5	-	Het (AD)	19:855988-855988	ENST00000263621.2:c.628G>T	ENSP00000263621.1:p.Gly210Trp	missense_variant		Yes	NA	NA	104459943	90.68	11340921129	89.1	84.62	101.3	95.3355	90.6418	73.9697
223	F	07y 06m	Blood EDTA	WES	Neutropenia	5.1		Unresolved	Unresolved												Yes	Yes	Yes	93040673	90.29	10204249971	88.75	84.33	91	94.5484	89.2001	70.2979
224	M	04y	Blood EDTA	WES	CVID, IL-12 deficiency, or IFN-gamma receptor deficiency	Undefined		Unresolved	Unresolved												Yes	Yes	Yes	93257286	89.57	9240015691	87.61	84.53	95.2	94.2636	88.8761	71.3419
225	F	01y 03m	Blood EDTA	WES	CID, Wiskott-Aldrich syndrome, phagocyte defects, or chronic granulomatous disease	Undefined		Unresolved	Unresolved												Yes	Yes	Yes	111961440	90.7	12245135992	89.11	84.63	119.6	95.8365	92.0577	78.9129
226	M	01y 01m	Blood EDTA	WES	Mastocitosis, or another unpecified IEI	Undefined		Unresolved	Unresolved												Yes	Yes	Yes	63929026	95.77	9006945805	95.31	89.53	66.2	94.4088	86.9426	58.2189
228	F	06y 03m	Blood EDTA	WES	Hyper IgM syndrome, STAT3 or STAT1 deficiency, or IFNGR1 defects	Undefined		Unresolved	Unresolved												Yes	Yes	Yes	72396070	95.69	10057000423	95.24	90.19	68	95.571	89.6274	63.1645
230	M	04y	Blood EDTA	WES	Agammaglobulinemia	3.1	YES	BTK deficiency, X-linked agammaglobulinemia	3.1	300755	XL	BTK	15/19	-	Hem (XL)	X:101356060-101356060	ENST00000308731.8:c.1558C>T	ENSP00000308176.8:p.Arg520Ter	stop_gained		Yes	NA	NA	59390806	95.34	8189631191	94.92	90.02	42.2	90.7104	77.7117	33.9188
232	M	18y	Blood EDTA	WES	Hyper IgE syndrome	2.5	YES	Prolidase deficiency	4.4	1070100	AR	PEPD	14/15	-	Hom (AR)	19:33388069-33388069	ENST00000244137.12:c.1164dup	ENSP00000244137.5:p.Ile389HisfsTer36	frameshift_variant		Yes	NA	NA	56873985	95.43	7705857875	94.96	90.44	54.9	94.4542	86.1926	50.9611
233	M	03y 09m	Blood EDTA	WES	Hyper IgE syndrome	2.5		Unresolved	Unresolved												Yes	Yes	Yes	84694156	95.52	11823276844	95.03	89.29	70.5	96.2897	90.4346	62.8479
241	M	03y	Blood EDTA	WES	Osteopetrosis	6.8	YES	Osteopetrosis	6.8	611490 / 166600	AR / AD	CLCN7	5/25	-	Hom (AR)	16:1460924-1460924	ENST00000382745.9:c.376C>T	ENSP00000372193.4:p.Arg126Cys	missense_variant		Yes	NA	NA	48335181	92.91	5708389065	92.71	90.61	46.8	86.958	72.6796	35.5439
248	M	00y 04m	Blood EDTA	WES	SCID	1	YES	Gamma c deficiency (common gamma chain SCID, CD132 deficiency)	1.1	300400	XL	IL2RG	5/8	-	Hem (XL)	X:71109309-71109309	ENST00000374202.7:c.676C>T	ENSP00000363318.3:p.Arg226Cys	missense_variant		Yes	NA	NA	72446463	93.48	9101228504	93.13	90.16	69.5	91.7363	82.3704	53.7803
250	M		Blood EDTA	WES	Wiskott-Aldrich syndrome, or CID	Undefined		Unresolved	Unresolved												Yes	Yes	Yes	58198278	93.59	7086802566	93.29	90.62	54.5	88.8715	76.5289	42.507
276	M	04y	Blood EDTA	WES	Hyper IgE syndrome	2.5	YES	AD-HIES STAT3 deficiency (Job syndrome)	2.5	147060	AD LOF (dominant negative)	STAT3	22/24	-	Het (AD)	17:42317222-42317222	ENST00000264657.10:c.2104G>A	ENSP00000264657.4:p.Ala702Thr	missense_variant,splice_region_variant		Yes	NA	NA	60408226	95.2	8401006632	94.68	88.82	41.5	93.7806	81.8946	31.392
280	M	06y	Blood EDTA	WES	Kabuki syndrome	2.9	YES	Kabuki syndrome type 1	2.9	147920	AD	KMT2D	52/55	-	Het (AD)	12:49022612-49022612	ENST00000301067.12:c.16316G>C	ENSP00000301067.7:p.Arg5439Pro	missense_variant		Yes	NA	NA	153077177	94.47	20339737176	93.89	84.78	172.9	98.4086	96.6986	89.6431
294	F	01y 03m	Blood EDTA	WES	Mendelian susceptibility to mycobacterial disease	6.1		Unresolved	Unresolved												Yes	Yes	Yes	111199115	94.9	14698847689	94.44	87.18	142.7	96.0327	92.3945	81.1723
302	M	01y	Blood EDTA	WES	Intrinsec defects of innate immunity, or TLR signaling pathway deficiency with bacterial susceptibility	Undefined	YES	IKAROS deficiency	3.2	616873	AD (haploinsufficiency)	IKZF1	4/8	-	Het (AD)	7:50376638-50376638	ENST00000331340.8:c.266G>A	ENSP00000331614.3:p.Gly89Glu	missense_variant		Yes	NA	NA	98465482	95.07	13486888889	94.57	86.2	125.5	96.2163	92.4456	79.947
307	M	01y 09m	Blood EDTA	WES	Fanconi anemia, or cystinosis	Undefined	YES	Distal renal tubular acidosis 2 with progressive sensorineural hearing loss	Non-IEI	267300	AR	ATP6V1B1	10/14	-	Hom (AR)	2:70963240-70963240	ENST00000234396.10:c.988G>A	ENSP00000234396.4:p.Glu330Lys	missense_variant		Yes	NA	NA	150583552	93.27	19310417209	92.51	83.86	158.6	98.0528	95.9174	87.2165
308	M	00y 07m	Blood EDTA	WES	Chronic granulomatous disease	5.3		Unresolved	Unresolved												Yes	Yes	Yes	113200948	95.35	14875416261	94.92	87.27	144	96.1087	92.2384	80.3207
310	M	00y 00m 42d	Buccal swab	WES	Omenn syndrome	1		Unresolved	Unresolved												No (limited info)	Yes	Yes	94734004	92.94	11364108475	92.26	85.73	90.8	95.496	90.3347	70.2362
311	M	13y	Blood EDTA	WES	Epidermodysplasia verruciformis, WHIM (Warts, hypogammaglobulinemia, infections, myelokathexis) syndrome, or susceptibility to viral infection	Undefined		Unresolved	Unresolved												Yes	Yes	Yes	111417591	94.29	15228704916	93.67	83.65	98.6	96.6394	91.8989	70.4861
323	M		Blood EDTA	WES	Unspecified IEI	Undefined		Unresolved	Unresolved												No (limited info)	No	No	138237516	94.56	18070927930	94.05	86.42	165	97.0469	93.9799	84.2417
327	F	12y 08m	Blood EDTA	WES	Hyper IgE syndrome, CID, or another IEI	Undefined		Unresolved	Unresolved												Yes	Yes	Yes	108378065	94.69	14150631646	94.23	86.36	138.5	95.8892	92.0505	80.2501
328	M	09y 07m	Blood EDTA	WES	Hyper IgE syndrome	2.5	YES	STAT3 GOF	4.3	615952	AD GOF	STAT3	13/24	-	Het (AD)	17:42329643-42329643	ENST00000264657.10:c.1144C>T	ENSP00000264657.4:p.Arg382Trp	missense_variant		Yes	NA	NA	103023762	94.5	13217628260	94.01	86.81	122.4	95.7926	91.4766	77.8101
329	M	15y 11m	Blood EDTA	WES	CID, dysmorphic facies, atopic dermatitis	2		Unresolved	Unresolved												Yes	Yes	Yes	63320994	90.83	7516477726	89.98	82.98	61.8	90.7443	80.505	49.3902
332	M		DNA	WES	Neutropenia	5.1		Unresolved	Unresolved												Yes	Yes	Yes	117756522	93.77	14693844768	93.13	84.62	116.1	96.7883	93.1366	78.2067
335	F	02y 04m	Buccal swab	WES	HLH	4		Unresolved	Unresolved												Yes	Yes	Yes	84776071	89.86	11601070257	89.02	79.62	102.3	96.4917	92.5632	75.7123
336	M	13y	Blood EDTA	WES	Hyper IgE syndrome	2.5		Unresolved	Unresolved												No (limited info)	Yes	Yes	139644648	94.44	18360183555	93.93	85.93	159.8	97.3039	94.3246	84.3615
340	F	10y 03m	Blood EDTA	WES	CVID	3.2		Unresolved	Unresolved												Yes	Yes	Yes	66196491	95.78	9397103156	95.28	88.84	83.7	94.4456	88.3339	66.7408
341	F	13y	Blood EDTA	WES	Neutropenia, or ALPS	Undefined		Unresolved	Unresolved												Yes	Yes	Yes	57255249	94.59	7838693114	94.04	87.56	61.6	94.2258	85.7976	51.7275
342	M		DNA	WES	Neutropenia	5.1		Unresolved	Unresolved												Yes	Yes	Yes	105985824	91.89	12126609376	90.9	84.49	90.7	95.8854	91.0183	71.6507
348	F	04y 04m	Buccal swab	WES	Osteopetrosis	6.8	YES	Osteopetrosis	6.8	259700	AR	TCIRG1	9/20	-	Hom (AR)	11:68044341-68044341	ENST00000265686.8:c.1017C>A	ENSP00000265686.3:p.Ser339Arg	missense_variant		No (limited info)	NA	NA	46480575	80.66	6088656908	80.08	81.75	57.1	91.3101	80.7492	46.1207
350	F	09y 11m	Buccal swab	WES	CVID	3.2		Unresolved	Unresolved												Yes	Yes	Yes	135805593	90.84	18664103546	90.02	80.11	161.5	98.1043	96.2055	88.1957
352	M	01y 04m	Buccal swab	WES	Unspecified IEI	Undefined		Unresolved	Unresolved												No (limited info)	No	No	101498957	90.53	13243724998	89.69	81.02	118.9	96.1657	91.9729	76.3656
356	F		Buccal swab	WES	Unspecified IEI	Undefined		Unresolved	Unresolved												No (limited info)	No	No	74929614	91.08	9723005621	90.22	81.46	82.8	94.6465	88.4368	64.7986
357	F	10y 11m	Blood EDTA	WES	Hyper IgE syndrome, or eosinophilia	Undefined		Unresolved	Unresolved												No (limited info)	Yes	No	55116873	94.85	7294748915	94.44	90.24	71.9	92.9372	85.567	60.1577
358	F	00y 01m	Blood EDTA	WES	ADA deficiency	1.2	YES	ADA deficiency	1.2	102700	AR	ADA	7/12	-	Het com (AR)	20:44623053-44623053	ENST00000372874.9:c.632G>A	ENSP00000361965.4:p.Arg211His	missense_variant		Yes	NA	NA	86148101	93.02	10046661724	92.3	85.1	71.2	93.4175	85.7923	58.4267
358							YES					ADA	4/12	-		20:44626498-44626498	ENST00000372874.9:c.320T>C	ENSP00000361965.4:p.Leu107Pro	missense_variant
361	F	14y	Blood EDTA	WES	Sarcoidosis, or CGD	Undefined		Unresolved	Unresolved												Yes	Yes	Yes	62871101	95.72	8877143500	95.23	88.34	75.1	93.7212	86.2906	61.2062
362	F	15y	Blood EDTA	WES	CID, SCID, or defects in intrinsec and innate immunity	Undefined		Unresolved	Unresolved												No (limited info)	No	No	88945959	95.38	12536327726	94.87	88.39	93.4	95.9193	91.0951	72.1302
365	F	14y 11m	Blood EDTA	WES	Hyper IgE syndrome, or CID	Undefined		Unresolved	Unresolved												Yes	Yes	Yes	76140436	94.84	10594844669	94.32	87.75	82.2	95.6515	90.0332	67.125
366	F	15y 11m	Buccal swab	WES	IBD with immunodeficiency	4.5		Unresolved	Unresolved												Yes	Yes	Yes	112406796	93.59	13671783264	92.91	85.19	102.8	96.4532	92.5289	76.0093
373	F	00y 03m	Buccal swab	WES	Neutropenia	5.1	YES	Elastase deficiency (severe congenital neutropenia [SCN] 1)	5.1	202700	AD	ELANE	5/5	-	Het (AD)	19:856000-856000	ENST00000263621.2:c.640G>A	ENSP00000263621.1:p.Gly214Arg	missense_variant		Yes	NA	NA	137217107	91.57	18286886658	90.93	83.8	175	98.1705	96.5778	89.8175
390	M	04y	Blood EDTA	WES	Chronic granulomatous disease	5.3	YES	X-linked chronic granulomatous disease (CGD), gp91phox	5.3	306400	XL	CYBB			Hem (XL)				CNV	CYBB is missing, along other genes in a region covering at least 1.8 Mbp	Yes	NA	NA	63059732	94.61	8404544361	94.16	90	69.5	93.8227	86.2458	59.4184
392	M	01y 07m	Blood EDTA	WES	SCID	1		Unresolved	Unresolved												Yes	Yes	Yes	53984246	93.97	7170461753	93.45	88.06	57.7	93.5548	83.8701	48.0219
394	M	11y 06m	Blood EDTA	WES	GATA2 deficiency, or CID	Undefined		Unresolved	Unresolved												No (limited info)	No	No	108368874	94.08	14310466830	93.55	85.97	103.2	96.4901	92.335	76.0557
397	F	04y	Blood EDTA	WES	Bone marrow disease	9		Unresolved	Unresolved												No (limited info)	No	No	82050720	94.05	11247272550	93.49	84.92	83.5	95.722	90.2849	68.8367
418	M	13y	Blood EDTA	WES	Hyper IgE syndrome, CID, or another IEI	Undefined		Unresolved	Unresolved												Yes	Yes	Yes	55324540	94.49	7499893577	94.02	89.13	71.1	93.8318	86.3483	59.4981
420	F	17y 09m	Blood EDTA	WES	CVID, IgA deficiency	3		Unresolved	Unresolved												Yes	Yes	Yes	118901373	94.22	15294412158	93.74	86.41	123.9	96.7741	93.3055	80.9969
421	F	14y	Blood EDTA	WES	CVID	3.2		Unresolved	Unresolved												Yes	Yes	Yes	77588648	95.13	10942038000	94.63	88.82	95.8	95.666	90.7986	72.5634
426	M	14y	Blood EDTA	WES	Hyper IgE syndrome, or CID	Undefined		Unresolved	Unresolved												Yes	Yes	Yes	118042730	93.85	15148986963	93.36	87.03	110.5	96.369	92.2339	77.8146
444	M	14y	Blood EDTA	WES	Immunodeficiency and multiple intestinal atresia	Undefined		Unresolved	Unresolved												No (limited info)	No	No	89399202	93.48	10881298519	92.84	87.28	101.8	95.0867	90.0407	73.1377
445	F	12y	Blood EDTA	WES	Epidermodysplasia verruciformis, or another IEI	Undefined		Unresolved	Unresolved												Yes	Yes	Yes	92340167	93.73	10857582722	93.18	91.13	104.8	94.8761	89.8586	72.7238
446	F	11y 05m	Blood EDTA	WES	Unspecified IEI, Alport syndrome	Undefined	YES	Alport syndrome, digenic	Non-IEI	203780	Digenic	COL4A3	48/52	-	Het (AD)	2:227307716-227307725	ENST00000396578.8:c.4265_4273del	ENSP00000379823.3:p.Ser1422_Gly1424del	inframe_deletion	Digenic form of Alport syndrome	Yes	NA	NA	94396869	94.53	11328499527	94.09	91.13	105.6	95.4323	90.7358	74.501
446							YES					COL4A4	13/48	-	Het (AD)	2:227104033-227104033	ENST00000396625.5:c.755G>T	ENSP00000379866.3:p.Gly252Val	missense_variant
458	M	06y	Blood EDTA	WES	Atypical mycobacterial infection	6.1		Non-genetic	Non-IEI (not genetic)												Yes	Yes	Yes	75159688	95.45	10128934022	95.04	89.12	81.7	95.1837	89.6962	68.8614
459	M	18y	Buccal swab	WES	EBV infection and lymphoblastic lymphoma	4.7	YES	CD27 deficiency	4.7	615122	AR	CD27	3/6	-	Hom (AR)	12:6450223-6450223	ENST00000266557.4:c.319C>T	ENSP00000266557.3:p.Arg107Cys	missense_variant		Yes	NA	NA	77528698	94.8	10792137799	94.25	86.63	78.9	96.0928	91.1848	69.7404
472	M	02y 02m	Blood EDTA	WES	Epidermodysplasia verruciformis, another IEI, or pityriasis rubra pilari	Undefined		Unresolved	Unresolved												Yes	Yes	Yes	96906641	94.9	12960516322	94.43	87.25	118.1	96.0319	92.1455	78.5174
478	F	09y 01m	Blood EDTA	WES	Hyper IgE syndrome, CID, or Cowden syndrome	Undefined	YES	PTEN deficiency (LOF)	3.2	158350	AD	PTEN	6/9	-	Het (AD)	10:87952133-87952133	ENST00000371953.8:c.508A>G	ENSP00000361021.3:p.Ser170Gly	missense_variant		Yes	NA	NA	72850408	95.49	9826359078	95.09	89.01	95.2	94.8596	89.832	72.3949
481	F	09y	Blood EDTA	WES	SCID, CID, or DNA repair defects	Undefined		Unresolved	Unresolved												No (limited info)	No	No	92175355	95.63	12888397865	95.11	87.34	89.4	95.82	91.4104	74.6829
489	M	00y 10m	Buccal swab	WES	Chronic granulomatous disease	5.3	YES	X-linked chronic granulomatous disease (CGD), gp91phox	5.3	306400	XL	CYBB	7/13	-	Hem (XL)	X:37798956-37798956	ENST00000378588.5:c.676C>T	ENSP00000367851.4:p.Arg226Ter	stop_gained,splice_region_variant		Yes	NA	NA	56392030	94.53	7282019162	93.95	90.1	65.6	92.3226	83.8467	55.901
514	M	04y 05m	Buccal swab	WES	ALPS, or defects affecting the inflammasome	Undefined		Unresolved	Unresolved												Yes	No	No	77998378	90.88	9700635063	89.93	82.51	92.3	93.8722	88.3202	70.8273
515	F	01y 08m	Buccal swab	WES	ALPS	4		Unresolved	Unresolved												Yes	No	No	56974455	86.95	7051219877	86.02	81.48	63.8	91.3656	83.0622	56.1364
516	M	16y	Blood EDTA	WES	Epidermodysplasia verruciformis	6.2		Unresolved	Unresolved												No (limited info)	No	No	52471364	95.41	7213378781	94.84	86.75	49.8	91.5277	81.2663	44.5538
526	F	00y 04m	Blood EDTA	WES	ADA deficiency	1.2	YES	ADA deficiency	1.2	102700	AR	ADA	-	4/11	Hom (AR)	20:44626447-44626451	ENST00000372874.9:c.362+5_362+8del	-	splice_donor_5th_base_variant,intron_variant		Yes	NA	NA	78614885	95.08	10305346158	94.56	89.26	98.2	94.7767	89.5987	72.5337
535	F	05y 02m	Blood EDTA	WES	IBD with immunodeficiency	4.5		Unresolved	Unresolved												No (limited info)	No	No	89606455	95.22	12497697753	94.65	87.11	95.7	95.3001	90.8875	73.6156
561	F	14y 11m	Buccal swab	WES	CVID, autoimmunity	3.2	YES	NCKAP1L deficiency	4.4	618982	AR	NCKAP1L	16/31	-	Het com (AR)	12:54519199-54519199	ENST00000293373.11:c.1492G>A	ENSP00000293373.6:p.Val498Met	missense_variant		Yes	NA	NA	56118444	95.36	7226237376	94.9	89.19	69.5	92.7897	85.4118	59.7788
561							YES					NCKAP1L	31/31	-		12:54542647-54542647	ENST00000293373.11:c.3346G>A	ENSP00000293373.6:p.Ala1116Thr	missense_variant
566	M	12y	Buccal swab	WES	Immunoglobulin deficiency	3		Unresolved	Unresolved												No (limited info)	No	No	52091123	95.09	6623682546	94.59	89.6	68.6	91.2765	83.38	58.4184
567	M	00y 04m	Blood EDTA	WES	Chronic granulomatous disease	5.3	YES	X-linked chronic granulomatous disease (CGD), gp91phox	5.3	306400	XL	CYBB	5/13	-	Hem (XL)	X:37793796-37793796	ENST00000378588.5:c.469C>T	ENSP00000367851.4:p.Arg157Ter	stop_gained		Yes	NA	NA	80127566	94.98	10907897482	94.42	87.56	72.6	94.711	88.494	65.1631
569	M	11y	Blood EDTA	WES	Hypereosinophilic syndrome with atopic disease	Undefined		Unresolved	Unresolved												Yes	Yes	Yes	74501533	94.67	10154207904	94.09	87.22	72.7	94.3167	87.9311	64.3401
570	M	09y	Blood EDTA	WES	Ataxia-telangiectasia	2.2	YES	Ataxia-telangiectasia	2.2	208900	AR	ATM	-	18/62	Het com (AR)	11:108271062-108271062	ENST00000675843.1:c.2839-2_2839-1insTAC	-	splice_acceptor_variant		Yes	NA	NA	84109521	95.98	11661768921	95.51	89.95	59	94.4105	87.6709	56.9066
570							YES					ATM	52/63	-		11:108331950-108331952	ENST00000675843.1:c.7705_7706del	ENSP00000501606.1:p.Asp2569Ter	frameshift_variant
585	M	15y	Blood EDTA	WES	CVID	3.2		Unresolved	Unresolved												No (limited info)	No	No	97979642	94.93	13882351614	94.42	86.94	90.1	96.7962	92.8921	75.2173
601	F	01y 07m	DNA	WES	Neutropenia	5.1	YES	G6PC3 deficiency (SCN4)	5.1	612541	AR	G6PC3	1/6	-	Hom (AR)	17:44071174-44071175	ENST00000269097.9:c.210del	ENSP00000269097.3:p.Phe71SerfsTer46	frameshift_variant		Yes	NA	NA	68713859	94.44	8830278214	93.75	85.18	74	93.3607	86.9406	64.2493
628	F	15y	Blood EDTA	WES	Sarcoidosis (Blau syndrome)	7.3		Unresolved	Unresolved												Yes	Yes	Yes	80798783	94.86	10984249651	94.34	87.61	64.6	95.2642	88.9546	60.5359
629	M	03y 11m	Blood EDTA	WES	Hyper IgE syndrome	2.5		Unresolved	Unresolved												Yes	Yes	Yes	88587033	95.55	12649334613	95.03	85.88	81	96.7833	92.6695	71.1119
634	M	01y	Blood EDTA	WES	Griscelli syndrome	4.2		Unresolved	Unresolved												No (limited info)	No	No	93194269	95	12723760304	94.48	88.26	72.3	96.1641	91.0567	66.5871
647	M	02y	Buccal swab	WES	HLH, or another IEI	Undefined	YES	BTK deficiency, X-linked agammaglobulinemia	3.1	300755	XL	BTK	6/19	-	Hem (XL)	X:101362616-101362616	ENST00000308731.8:c.465C>A	ENSP00000308176.8:p.Cys155Ter	stop_gained		Yes	NA	NA	22789123	94.9	3063926758	94.77	92.25	25.4	80.3612	55.076	9.3249
654	M	11y	Blood EDTA	WES	Hyper IgE syndrome	2.5		Unresolved	Unresolved												Yes	Yes	Yes	114765242	95.56	15823508276	95.06	89.62	85.1	96.2678	91.9675	74.1348
657	F	00y 07m	Blood EDTA	WES	Comel-Netherton syndrome	2.5	YES	DCLRE1C (Artemis) deficiency; also Ichthyosis vulgaris	1.2	602450	AR	DCLRE1C	14/14	-	Het com (AR)	10:14899206-14899206	ENST00000378289.8:c.1263C>G	ENSP00000367538.4:p.Ser421Arg	missense_variant	The patient had features of both diseases, with ichthyosis vulgaris (OMIM 146700) known to be caused by monoallelic or biallelic alterations in FLG ( AD / AR)	Yes	NA	NA	86589073	94.81	11397233461	94.54	89.2	78.9	95.7964	91.3546	68.3882
657							YES					DCLRE1C	9/14	-		10:14932897-14932897	ENST00000378289.8:c.737C>T	ENSP00000367538.4:p.Thr246Ile	missense_variant
657							YES					FLG	3/3	-	Hom (AR)	1:152313385-152313385	ENST00000368799.2:c.1501C>T	ENSP00000357789.1:p.Arg501Ter	stop_gained
658	F	01y 03m	Buccal swab	WES	HLH, or complement deficiency disease	Undefined		Unresolved	Unresolved												Yes	Yes	Yes	67039701	95.21	8784564105	94.94	89.28	56.3	93.1418	85.3082	52.8627
662	M	08y	Blood EDTA	WES	Specific granule deficiency	5.1	YES	Activated p110delta syndrome (APDS)	3.2	615513	AD GOF	PIK3CD	24/24	-	Het (AD)	1:9726972-9726972	ENST00000377346.9:c.3061G>A	ENSP00000366563.4:p.Glu1021Lys	missense_variant		Yes	NA	NA	90288924	94.9	12328257572	94.4	88.19	78.3	95.7212	90.4767	68.5785
664	M	00y 03m	Blood EDTA	WES	Neutropenia	5.1	YES	Elastase deficiency (severe congenital neutropenia [SCN] 1)	5.1	202700	AD	ELANE	2/5	-	Het (AD)	19:853012-853030	ENST00000263621.2:c.206_223del	ENSP00000263621.1:p.Ala69_Asn74del	inframe_deletion,splice_region_variant		Yes	NA	NA	77748769	94.53	10553710715	93.85	84.68	71.8	95	89.222	65.1013
665	M	00y 04m	Buccal swab	WES	SCID, Nijmegen	Undefined		Unresolved	Unresolved												Yes	No	No	81101579	94.57	10728670537	93.82	84.87	82.7	94.4309	88.956	69.5752
676	M	11y	Blood EDTA	WES	Autoinflammatory disorder, or SCID	Undefined		Unresolved	Unresolved												Yes	Yes	Yes	111058520	95.2	15791268769	94.63	84.46	96.4	97.4789	94.6551	80.2984
679	F	02y 04m	Frozen liver biopsy	WES	ALPS, or autoimmunity	Undefined		Unresolved	Unresolved												Yes	Yes	Yes	47662277	94.91	6525439331	94.31	86.57	46.9	90.8768	79.7716	38.6674
681	M	01y 07m	Blood EDTA	WES	CID	1		Unresolved	Unresolved												Yes	No	Yes	82378813	94.34	11247256278	93.77	87.6	68	95.7198	89.8248	62.4368
682	F	04y 05m	Blood EDTA	WES	SCID, or CID	Undefined		Unresolved	Unresolved												Yes	No	Yes	78951301	94.67	10867873176	94.13	87.16	72.8	95.9023	90.64	66.001
683	F	08y 06m	Blood EDTA	WES	Sarcoidosis (Blau syndrome)	7.3	YES	Blau syndrome	7.3	186580	AD	NOD2	4/12	-	Het (AD)	16:50711670-50711670	ENST00000647318.2:c.1678C>T	ENSP00000495993.1:p.Arg560Cys	missense_variant		Yes	NA	NA	71817258	94.6	10295641018	93.84	83.44	123.6	98.3075	96.8983	88.6008
687	M	00y 10m	Blood EDTA	WES	Leukocyte adhesion deficiency	5.2	YES	Leukocyte adhesion deficiency type 1 (LAD1)	5.2	116920	AR	ITGB2	7/16	-	Hom (AR)	21:44900400-44900400	ENST00000652462.1:c.817G>A	ENSP00000498780.1:p.Gly273Arg	missense_variant		Yes	NA	NA	86457819	94.68	12270243670	93.91	83.55	146.8	98.802	97.664	91.1689
689	F	00y 06m	Buccal swab	WES	SCID, CID, or leukocyte adhesion deficiency	Undefined		Unresolved	Unresolved												Yes	No	No	49387142	93.82	7026172222	93.07	80.6	89.4	97.9445	95.4581	78.6705
694	M		Blood EDTA	WES	Hyper IgE syndrome	2.5	YES	DOCK8 deficiency	1.3	243700	AR	DOCK8	21/48	-	Hom (AR)	9:379794-379794	ENST00000432829.7:c.2464G>T	ENSP00000394888.3:p.Glu822Ter	stop_gained		Yes	NA	NA	73760549	94.96	10613403441	94.22	83.59	130.8	98.623	97.3145	89.5435
701	M	12y	Blood EDTA	WES	CID	1		Unresolved	Unresolved												Yes	No	No	105361415	93.55	14825333834	92.77	80.23	184.8	99.1028	98.2437	94.0341
757	M	00y 10m	Blood EDTA	WES	Unspecified IEI	Undefined	YES	LEOPARD syndrome 1	Non-IEI	151100	AD	PTPN11	12/16	-	Het (AD)	12:112488466-112488466	ENST00000351677.7:c.1403C>T	ENSP00000340944.3:p.Thr468Met	missense_variant		Yes	NA	NA	90988793	94.28	12901387842	93.44	81.46	163.7	98.8841	97.7887	92.2288
766	M	02y	Blood EDTA	WES	Hypereosinophilic syndrome	10		Unresolved	Unresolved												Yes	No	No	77744812	95.06	11144712267	94.31	83.54	138.2	98.7047	97.4731	90.4894
769	F	01y 04m	Blood EDTA	WES	Hermansky-Pudlak syndrome, type 2	4.2		Unresolved	Unresolved												Yes	No	No	75646299	94.28	10663851596	93.42	81.82	130.4	98.3675	96.8242	88.4125
776	F	17y	Buccal swab	WES	Unspecified IEI	Undefined		Unresolved	Unresolved												No (limited info)	No	No	70840506	94.17	9987493860	93.3	82.2	127.4	98.2669	96.6018	87.2978
780	M	00y 03m	Buccal swab	WES	Hypereosinophilic syndrome	10		Unresolved	Unresolved												Yes	No	No	69964227	94.28	9841208586	93.41	82.03	124.4	98.4242	96.5897	86.9381
781	M	12y 03m	Blood EDTA	WET	Hypereosinophilic syndrome	10		Unresolved	Unresolved												Yes	No	No	91123714	99.46	12922632150	99.45	86.67	154.4	99.8	99.37	92.28
782	M	09y	Blood EDTA	WET	CVID	3.2		Unresolved	Unresolved												Yes	No	No	106747263	99.45	15005333180	99.45	86.82	176.6	99.86	99.56	93.33
794	M	08y 02m	Blood EDTA	WES	Sarcoidosis (Blau syndrome)	7.3	YES	Blau syndrome	7.3	186580	AD	NOD2	4/12	-	Het (AD)	16:50712336-50712336	ENST00000647318.2:c.2344C>A	ENSP00000495993.1:p.Gln782Lys	missense_variant		Yes	NA	NA	68834868	93.93	9644781918	93.13	78.7	117.7	97.8849	95.4551	84.0483
822	F	01y	Buccal swab	WET	Neutropenia	5.1	YES	Elastase deficiency (severe congenital neutropenia [SCN] 1)	5.1	202700	AD	ELANE	5/5	-	Het (AD)	19:856044-856044	ENST00000263621.2:c.684C>G	ENSP00000263621.1:p.Tyr228Ter	stop_gained		Yes	NA	NA	66013890	99.58	9455718948	99.57	92.06	117.4	99.48	97.93	78.68
823	M	00y 02m	Buccal swab	WET	SCID, leukocyte adhesion deficiency, or complement deficiency	Undefined		Unresolved	Unresolved												Yes	No	No	54822698	99.59	7934458411	99.58	91.81	97.9	99.67	98.2	77.01
828	M	03y	Blood EDTA	WES	IgG deficiency, or another IEI	Undefined		Unresolved	Unresolved												Yes	No	No	63246595	93.04	8891421647	92.14	76.35	108.5	97.8225	95.3924	83.1777
829	M	17y 10m	Blood EDTA	WET	Wiskott-Aldrich syndrome	2.1	YES	Wiskott–Aldrich syndrome (WAS LOF)	2.1	301000	XL	WAS	1/12	-	Hem (XL)	X:48683944-48683944	ENST00000376701.5:c.91G>A	ENSP00000365891.4:p.Glu31Lys	missense_variant		No (limited info)	NA	NA	103316363	99.28	14644927480	99.27	83.8	162.6	99.76	99.23	90.36
852	M	09y 04m	Blood EDTA	WET	Chronic granulomatous disease	5.3	YES	AR chronic granulomatous disease	5.3	233700	AR	NCF1			Hom (AR)				CNV	chr7, NCF1 exon 2 is missing, and possibly others as well	Yes	NA	NA	77281386	99.6	11191382711	99.59	88.16	121.1	99.3	96.46	73.54
890	F	16y	Buccal swab	WET	HLH, susceptibility to EBV infection, or probable systemic lupus erithematosus	Undefined		Unresolved	Unresolved												Yes	No	No	70696095	99.54	9963723071	99.53	88.11	119.9	99.47	98.41	82.33
892	M	00y 11m	Buccal swab	WET	CID, predisposition to fungal disease, or mucocutaneous candidiasis	Undefined	YES	PTEN deficiency (LOF)	3.2	158350	AD	PTEN	8/9	-	Het (AD)	10:87961051-87961051	ENST00000371953.8:c.959T>C	ENSP00000361021.3:p.Leu320Ser	missense_variant		Yes	NA	NA	86602961	99.5	12278541241	99.49	88.03	145.2	99.78	99.38	92.23
893	M	09y	Blood EDTA	WET	Agammaglobulinemia	3.1	YES	BTK deficiency, X-linked agammaglobulinemia	3.1	300755	XL	BTK	17/19	-	Hem (XL)	X:101353872-101353872	ENST00000308731.8:c.1748T>C	ENSP00000308176.8:p.Phe583Ser	missense_variant,splice_region_variant		Yes	NA	NA	64152281	99.52	9139189402	99.51	88.88	108.8	99.42	96.86	73.46
896	M	01y 05m	Buccal swab	WET	Unspecified IEI	Undefined		Unresolved	Unresolved												Yes	No	No	78752147	99.48	10787338520	99.46	89.18	133.2	99.64	97.97	80.23
900	M	04y	Blood EDTA	WET	Chronic granulomatous disease	5.3	YES	Activated p110delta syndrome (APDS)	3.2	615513	AD GOF	PIK3CD	24/24	-	Het (AD)	1:9726972-9726972	ENST00000377346.9:c.3061G>A	ENSP00000366563.4:p.Glu1021Lys	missense_variant		Yes	NA	NA	56970770	99.58	8047978530	99.59	91.2	98	99.72	98.57	79.28
908	M	08y 02m	Buccal swab	WET	Kabuki syndrome	2.9	YES	Kabuki syndrome type 1	2.9	147920	AD	KMT2D	12/55	-	Het (AD)	12:49049834-49049834	ENST00000301067.12:c.3754C>T	ENSP00000301067.7:p.Arg1252Ter	stop_gained		Yes	NA	NA	55892688	99.53	8047883491	99.53	91.93	100.5	99.63	97.97	77.01
911	M	00y 06m	Buccal swab	WET	Griscelli syndrome	4.2	YES	Griscelli syndrome, type 2	4.2	607624	AR	RAB27A			Hom (AR)				CNV	chr15, RAB27A has 4 exons missing	Yes	NA	NA	48430742	99.61	7022700201	99.6	92.1	87.3	99.09	94.43	65.34
922	F	12y 09m	Buccal swab	WET	CVID	3.2		Unresolved	Unresolved												Yes	No	No	90316363	99.38	12728435641	99.36	84.11	145.2	99.37	97.69	80.93
926	M	10y	Blood EDTA	WET	Kabuki syndrome	2.9	YES	Neurooculocardiogenitourinary syndrome	Non-IEI	618652	AD	WDR37	5/14	-	Het (AD)	10:1080436-1080436	ENST00000263150.9:c.356C>T	ENSP00000263150.4:p.Ser119Phe	missense_variant		No (limited info)	NA	NA	71807259	99.49	10151687055	99.49	86.46	125.3	99.77	98.99	86.21
927	M	13y	Blood EDTA	WET	Mendelian susceptibility to mycobacterial disease	6.1		Unresolved	Unresolved												Yes	No	No	93566270	99.44	13288256290	99.44	86.55	155.5	99.8	99.33	90.72
928	M	02y 04m	Blood EDTA	WET	SCID	1		Unresolved	Unresolved												Yes	No	No	62824371	99.48	8777349448	99.47	86.41	110.1	99.67	98.13	78.83
941	M	05y 10m	Buccal swab	WET	Predominantly antibody deficiencies, CID, hyper IgE, eosinophilic syndrome, or cystic fibrosis	Undefined		Unresolved	Unresolved												Yes	Yes	Yes	59928498	99.08	8521869372	99.08	87.64	101.6	99.61	97.64	74.81
942	F	12y 02m	Blood EDTA	WET	Lymphoma, CVID	Undefined		Unresolved	Unresolved												Yes	Yes	Yes	76863166	99.69	11150386170	99.69	87.98	126.7	99.25	97.04	77.91
943	M	02y 10m	Buccal swab	WET	Agammaglobulinemia	3.1	YES	BTK deficiency, X-linked agammaglobulinemia	3.1	300755	XL	BTK	15/19	-	Hem (XL)	X:101356132-101356132	ENST00000308731.8:c.1486C>T	ENSP00000308176.8:p.Gln496Ter	stop_gained		Yes	NA	NA	61784161	99.46	8864383017	99.46	87.99	104.5	99.43	96.71	73.52
954	M	04y 09m	Buccal swab	WET	HLH	4		Unresolved	Unresolved												Yes	Yes	Yes	83296192	99.58	11953403743	99.58	87.49	139.4	99.77	99.17	89.08
957	M	02y	Blood EDTA	WET	Celular immunodeficiency and dysmorphic facies	Undefined		Unresolved	Unresolved												Yes	Yes	Yes	91085285	99.51	13183222034	99.51	84.5	153	99.78	99.45	94.06
968	F	12y 07m	Buccal swab	WET	Autoimmunity	7		Unresolved	Unresolved												Yes	Yes	Yes	80453670	99.61	11615221739	99.61	89.77	139.2	99.53	99.06	90.39
AD: autosomal dominant
ALPS: autoimmune lymphoproliferative syndrome
APECED: autoimmune polyendocrinopathy with candidiasis and ectodermal dystrophy
AR: autosomal recessive
CGD: chronic granulomatous disease
CID: combined immunodeficiency
CNV: copy number variation
CVID: common variable immunodeficiency
EBV: Epstein-Barr virus
F: female
Hem: hemizygous
Het: heterozygous
HLH: hemophagocytic lymphohistiocytosis
Hom: homozygous
IBD: inflammatory bowel disease
IEI: inborn error of immunity
JMF: Jeffry Model Foundation
M: male
NA: not applicable
NGS: next generation sequencing
SCID: severe combined immunodeficiency
TSO: TruSightOne Targeted Regions panel v1.1
WES: Nextera Rapid Capture Exome Targeted Regions v1.2 panel
WET: Twist ILMN Exome 2.0 or 2.5 Plus panel
WHIM: warts, hypogammaglobulinemia, infections, and myelokathexis syndrome
XL: X-linked
