# Supplementary material for: Contribution of next generation sequencing to the diagnosis of inborn errors of immunity in a pediatric cohort
Source: Front Immunol. 2025 Oct 20;16:1638544. doi: 10.3389/fimmu.2025.1638544 (PMC12580210; doi:10.3389/fimmu.2025.1638544)
Supplement: Supplementary file 3 [file Table3.xlsx]

## Sheet: matrix_allSamples
TableS3 Patient classification in the International Unioin of Immunological Societies groups, before and after next generation sequencing. Totals per row are the number of patients suspected of having a
disease belonging to each disease group. This is the pre-sequencing classification of the patients. Totals per column are the number of patients with a molecular diagnosis corresponding to that group.
This is the classification after sequencing. Each cell refers to the number of patients with a given classification before sequencing (the row) that, after sequencing, had a disease belonging to
the group shown in the column heading.
	w-1_Cellular_and_humoral	w-2_CID_with_syndromic	w-3_Predominantly_antibody	w-4_Immune_dysregulation	w-5_Defects_of_phagocyte	w-6_Intrinsic_and_innate	w-7_Auto-inflammatory	w-8_Complement	w-9_Bone_marrow	w-10_Phenocopies	w-Not_IEI	W-Unresolved	sum_rows	perc_rows
c-1_Cellular_and_humoral	3	0	0	0	0	0	0	0	0	0	0	8	11	0.0700637
c-2_CID_with_syndromic	2	6	0	2	0	0	0	0	0	0	1	11	22	0.140127
c-3_Predominantly_antibody	0	0	3	1	0	0	0	0	0	0	0	8	12	0.0764331
c-4_Immune_dysregulation	0	0	0	2	0	0	0	0	0	0	1	13	16	0.101911
c-5_Defects_of_phagocyte	0	0	2	0	12	0	0	0	0	0	0	5	19	0.121019
c-6_Intrinsic_and_innate	0	0	0	0	0	2	0	0	0	0	1	5	8	0.0509554
c-7_Auto-inflammatory	0	0	0	0	0	0	2	0	0	0	0	2	4	0.0254777
c-8_Complement	0	0	0	0	0	0	0	0	0	0	0	0	0	0
c-9_Bone_marrow	0	0	0	0	0	0	0	0	0	0	0	1	1	0.00636943
c-10_Phenocopies	0	0	0	0	0	0	0	0	0	0	0	3	3	0.0191083
c-Undefined	1	0	4	1	0	1	0	1	0	0	3	50	61	0.388535
sum_cols	6	6	9	6	12	3	2	1	0	0	6	106	157	1	157
perc_cols	0.0382166	0.0382166	0.0573248	0.0382166	0.0764331	0.0191083	0.0127389	0.00636943	0	0	0.0382166	0.675159
c- : IUIS patient classification according to the information submitted by the clinician and before sequencing
CID: combined immunodeficiency
IUIS: International Union of Immunological Societies
perc_cols: percentage of patients in the group after sequencing
perc_rows: percentage of patients in the group before sequencing
sum_cols: total of patients in the group after sequencing
sum_rows: total of patients in the group before sequencing
w- IUIS patient classification after next generation sequencing
